# Supplementary material for: Clustered micronodules as predominant manifestation on CT: A sign of active but indolently evolving pulmonary tuberculosis
Source: PLoS One. 2020 Apr 17;15(4):e0231537. doi: 10.1371/journal.pone.0231537 (PMC7164656; doi:10.1371/journal.pone.0231537)
Supplement: S2 Table — (XLSX) [file pone.0231537.s002.xlsx]

## Sheet: CM with FU
ID	Sex			centrilobular micronodules (<3mm)	nodules (3mm-1cm)	macronodules (>1cm; round or ovoid in shape)	cavitation (size)	cavitation (wall)	cavitary lesion	endobronchial lesion	Tree-in-bud lesion	Small airway wall thickening (lumen <80% of total)	bronchiectasis	interlobular septal thickening	GGO	consolidation	pleural effusion	random micronodule s(3mm)	CM	reversed halo sign		centrilobular micronodules (<3mm)	nodules (3mm-1cm)	macronodules (>1cm; round or ovoid in shape)	cavitation (size)	cavitation (wall)	cavitary lesion	endobronchial lesion	Tree-in-bud lesion	small airway wall thickening (lumen <80% of total)	bronchiectasis	interlobular septal thickening	GGO	consolidation	pleural effusion	random micronodule s(3mm)	CM	reversed halo sign
1	M	RB1(apical)		0	0	0	0	0	0	0	0	0	0	0	0	0	0	0	0	0	RB1(apical)	0	0	0	0	0	0	0	0	0	0	0	0	0	0	0	0	0
		RB2(posterior)		0	0	0	0	0	0	0	0	0	0	0	0	0	0	0	0	0	RB2(posterior)	0	0	0	0	0	0	0	0	0	0	0	0	0	0	0	0	0
		RB3(anterior)		0	0	0	0	0	0	0	0	0	0	0	0	0	0	0	0	0	RB3(anterior)	0	0	0	0	0	0	0	0	0	0	0	0	0	0	0	0	0
		RB4(lateral)		0	0	0	0	0	0	0	0	0	0	0	0	0	0	0	1	0	RB4(lateral)	0	0	0	0	0	0	0	0	0	0	0	0	0	0	0	1	0
		RB5(medial)		0	0	0	0	0	0	0	0	0	0	0	0	0	0	0	0	0	RB5(medial)	0	0	0	0	0	0	0	0	0	0	0	0	0	0	0	0	0
		RB6(superior)		0	0	0	0	0	0	0	0	0	0	0	0	0	0	0	1	0	RB6(superior)	0	0	0	0	0	0	0	0	0	0	0	0	0	0	0	1	0
		RB7(medial basal)		0	0	0	0	0	0	0	0	0	0	0	0	0	0	0	0	0	RB7(medial basal)	0	0	0	0	0	0	0	0	0	0	0	0	0	0	0	0	0
		RB8(anterior basal)		0	0	0	0	0	0	0	0	0	0	0	0	0	0	0	0	0	RB8(anterior basal)	0	0	0	0	0	0	0	0	0	0	0	0	0	0	0	0	0
		RB9(lateral basal)		0	0	0	0	0	0	0	0	0	0	0	0	0	0	0	0	0	RB9(lateral basal)	0	0	0	0	0	0	0	0	0	0	0	0	0	0	0	0	0
		RB10(posterior basal)		0	0	0	0	0	0	0	0	0	0	0	0	0	0	0	0	0	RB10(posterior basal)	0	0	0	0	0	0	0	0	0	0	0	0	0	0	0	0	0
		LB12(apicoposterior)		0	1	0	0	0	0	0	0	0	1	0	0	1	0	0	1	0	LB12(apicoposterior)	0	1	0	0	0	0	0	0	2	2	0	0	1	0	0	2	0
		LB3(anterior)		0	0	0	0	0	0	0	0	0	0	0	0	0	0	0	0	0	LB3(anterior)	0	0	0	0	0	0	0	0	0	0	0	0	0	0	0	0	0
		LB4(superior lingular)		0	0	0	0	0	0	0	0	0	0	0	0	0	0	0	0	0	LB4(superior lingular)	0	0	0	0	0	0	0	0	0	0	0	0	0	0	0	0	0
		LB5(inferior lingular)		0	0	0	0	0	0	0	0	0	0	0	0	0	0	0	0	0	LB5(inferior lingular)	0	0	0	0	0	0	0	0	0	0	0	0	0	0	0	0	0
		LB6(superior)		0	0	0	0	0	0	0	0	0	0	0	0	0	0	0	0	0	LB6(superior)	0	0	0	0	0	0	0	0	0	0	0	0	0	0	0	0	0
		LB78(anteromedial basal)		0	0	0	0	0	0	0	0	0	0	0	0	0	0	0	0	0	LB78(anteromedial basal)	0	0	0	0	0	0	0	0	0	0	0	0	0	0	0	0	0
		LB9(lateral basal)		0	0	0	0	0	0	0	0	0	0	0	0	0	0	0	0	0	LB9(lateral basal)	0	0	0	0	0	0	0	0	0	0	0	0	0	0	0	0	0
		LB10(posterior basal		0	0	0	0	0	0	0	0	0	0	0	0	0	0	0	0	0	LB10(posterior basal	0	0	0	0	0	0	0	0	0	0	0	0	0	0	0	0	0
2	M	RB1(apical)		0	0	0	0	0	0	0	0	1	1	0	0	0	0	0	1	0	RB1(apical)	0	1	1	0	0	0	0	0	2	1	0	0	1	0	0	2	0
		RB2(posterior)		0	0	0	0	0	0	0	0	0	0	0	0	0	0	0	0	0	RB2(posterior)	0	0	0	0	0	0	0	0	0	0	0	0	0	0	0	0	0
		RB3(anterior)		0	0	0	0	0	0	0	0	0	0	0	0	0	0	0	0	0	RB3(anterior)	0	0	0	0	0	0	0	0	0	0	0	0	0	0	0	0	0
		RB4(lateral)		0	0	0	0	0	0	0	0	0	0	0	0	0	0	0	0	0	RB4(lateral)	0	0	0	0	0	0	0	0	0	0	0	0	0	0	0	0	0
		RB5(medial)		0	0	0	0	0	0	0	0	0	0	0	0	0	0	0	0	0	RB5(medial)	0	0	0	0	0	0	0	0	0	0	0	0	0	0	0	0	0
		RB6(superior)		0	0	0	0	0	0	0	0	0	0	0	0	0	0	0	0	0	RB6(superior)	0	0	0	0	0	0	0	0	0	0	0	0	0	0	0	0	0
		RB7(medial basal)		0	0	0	0	0	0	0	0	0	0	0	0	0	0	0	0	0	RB7(medial basal)	0	0	0	0	0	0	0	0	0	0	0	0	0	0	0	0	0
		RB8(anterior basal)		0	0	0	0	0	0	0	0	0	0	0	0	0	0	0	0	0	RB8(anterior basal)	0	0	0	0	0	0	0	0	0	0	0	0	0	0	0	0	0
		RB9(lateral basal)		0	0	0	0	0	0	0	0	0	0	0	0	0	0	0	0	0	RB9(lateral basal)	0	0	0	0	0	0	0	0	0	0	0	0	0	0	0	0	0
		RB10(posterior basal)		0	0	0	0	0	0	0	0	0	0	0	0	0	0	0	0	0	RB10(posterior basal)	0	0	0	0	0	0	0	0	0	0	0	0	0	0	0	0	0
		LB12(apicoposterior)		0	0	0	0	0	0	0	0	0	0	0	0	0	0	0	0	0	LB12(apicoposterior)	0	0	0	0	0	0	0	0	0	0	0	0	0	0	0	0	0
		LB3(anterior)		0	0	0	0	0	0	0	0	0	0	0	0	0	0	0	0	0	LB3(anterior)	0	0	0	0	0	0	0	0	0	0	0	0	0	0	0	0	0
		LB4(superior lingular)		0	0	0	0	0	0	0	0	0	0	0	0	0	0	0	0	0	LB4(superior lingular)	0	0	0	0	0	0	0	0	0	0	0	0	0	0	0	0	0
		LB5(inferior lingular)		0	0	0	0	0	0	0	0	0	0	0	0	0	0	0	0	0	LB5(inferior lingular)	0	0	0	0	0	0	0	0	0	0	0	0	0	0	0	0	0
		LB6(superior)		0	0	0	0	0	0	0	0	0	0	0	0	0	0	0	0	0	LB6(superior)	0	0	0	0	0	0	0	0	0	0	0	0	0	0	0	0	0
		LB78(anteromedial basal)		0	0	0	0	0	0	0	0	0	0	0	0	0	0	0	0	0	LB78(anteromedial basal)	0	0	0	0	0	0	0	0	0	0	0	0	0	0	0	0	0
		LB9(lateral basal)		0	0	0	0	0	0	0	0	0	0	0	0	0	0	0	0	0	LB9(lateral basal)	0	0	0	0	0	0	0	0	0	0	0	0	0	0	0	0	0
		LB10(posterior basal		0	0	0	0	0	0	0	0	0	0	0	0	0	0	0	0	0	LB10(posterior basal	0	0	0	0	0	0	0	0	0	0	0	0	0	0	0	0	0
3	M	RB1(apical)		0	0	0	0	0	0	0	0	0	0	0	0	0	0	0	0	0	RB1(apical)	0	1	1	0	0	0	0	0	0	0	0	0	0	0	0	1	0
		RB2(posterior)		0	0	0	0	0	0	0	0	0	0	0	0	0	0	0	0	0	RB2(posterior)	0	1	1	0	0	0	0	0	0	0	0	0	0	0	0	2	0
		RB3(anterior)		0	0	0	0	0	0	0	0	0	0	0	0	0	0	0	0	0	RB3(anterior)	0	1	0	0	0	0	0	0	0	0	0	0	0	0	0	1	0
		RB4(lateral)		0	0	0	0	0	0	0	0	0	0	0	0	0	0	0	0	0	RB4(lateral)	0	0	0	0	0	0	0	3	2	1	0	0	2	0	0	3	0
		RB5(medial)		0	1	0	0	0	0	0	0	1	1	0	0	0	0	0	1	0	RB5(medial)	0	0	0	0	0	0	0	3	3	1	0	0	0	0	0	3	0
		RB6(superior)		0	0	0	0	0	0	0	0	0	0	0	0	0	0	0	0	0	RB6(superior)	0	0	1	0	0	0	0	0	0	1	0	0	0	0	0	1	0
		RB7(medial basal)		0	0	0	0	0	0	0	0	0	0	0	0	0	0	0	0	0	RB7(medial basal)	0	0	0	0	0	0	0	0	1	1	0	1	0	0	0	1	0
		RB8(anterior basal)		0	0	0	0	0	0	0	0	0	0	0	0	0	0	0	0	0	RB8(anterior basal)	0	1	0	0	0	0	0	0	0	1	0	1	0	0	0	1	0
		RB9(lateral basal)		0	0	0	0	0	0	0	0	0	0	0	0	0	0	0	0	0	RB9(lateral basal)	0	0	0	0	0	0	0	0	1	1	0	1	0	0	0	1	0
		RB10(posterior basal)		0	0	0	0	0	0	0	0	0	0	0	0	0	0	0	0	0	RB10(posterior basal)	0	0	0	0	0	0	0	0	1	0	0	1	0	0	0	1	0
		LB12(apicoposterior)		0	0	0	0	0	0	0	0	0	0	0	0	0	0	0	0	0	LB12(apicoposterior)	0	0	0	0	0	0	0	0	0	0	0	1	0	0	0	1	0
		LB3(anterior)		0	0	0	0	0	0	0	0	0	0	0	0	0	0	0	0	0	LB3(anterior)	0	0	1	0	0	0	0	0	0	1	0	0	0	0	0	2	0
		LB4(superior lingular)		0	0	0	0	0	0	0	0	0	0	0	0	0	0	0	0	0	LB4(superior lingular)	0	0	1	0	0	0	0	0	0	0	0	0	0	0	0	1	0
		LB5(inferior lingular)		0	0	0	0	0	0	0	0	0	0	0	0	0	0	0	0	0	LB5(inferior lingular)	0	0	0	0	0	0	0	0	0	0	0	1	0	0	0	0	0
		LB6(superior)		0	0	0	0	0	0	0	0	0	0	0	0	0	0	0	0	0	LB6(superior)	0	0	1	0	0	0	0	0	1	1	0	0	0	0	0	3	0
		LB78(anteromedial basal)		0	0	0	0	0	0	0	0	0	0	0	0	0	0	0	0	0	LB78(anteromedial basal)	0	0	0	0	0	0	0	0	0	0	0	1	0	0	0	1	0
		LB9(lateral basal)		0	0	0	0	0	0	0	0	0	0	0	0	0	0	0	0	0	LB9(lateral basal)	0	0	0	0	0	0	0	0	1	0	0	1	0	0	0	1	0
		LB10(posterior basal		0	0	0	0	0	0	0	0	0	0	0	0	0	0	0	0	0	LB10(posterior basal	0	0	0	0	0	0	0	0	1	1	0	0	0	0	0	1	0
4	M	RB1(apical)		1	0	0	0	0	0	0	0	0	0	0	0	0	0	0	0	0	RB1(apical)	0	0	1	0	0	0	0	0	2	1	0	0	1	0	0	2	0
		RB2(posterior)		0	0	0	0	0	0	0	0	0	0	0	0	0	0	0	0	0	RB2(posterior)	0	0	0	0	0	0	0	0	0	0	0	0	0	0	0	0	0
		RB3(anterior)		0	0	0	0	0	0	0	0	0	0	0	0	0	0	0	0	0	RB3(anterior)	0	0	0	0	0	0	0	0	0	0	0	0	0	0	0	1	0
		RB4(lateral)		0	0	0	0	0	0	0	0	0	0	0	0	0	0	0	0	0	RB4(lateral)	0	0	0	0	0	0	0	0	0	0	0	0	0	0	0	0	0
		RB5(medial)		0	0	0	0	0	0	0	0	0	0	0	0	0	0	0	0	0	RB5(medial)	0	0	0	0	0	0	0	0	0	0	0	0	0	0	0	1	0
		RB6(superior)		0	0	0	0	0	0	0	0	0	0	0	0	0	0	0	0	0	RB6(superior)	0	0	0	0	0	0	0	0	0	0	0	0	0	0	0	0	0
		RB7(medial basal)		0	0	0	0	0	0	0	0	0	0	0	0	0	0	0	0	0	RB7(medial basal)	0	0	0	0	0	0	0	0	0	0	0	0	0	0	0	0	0
		RB8(anterior basal)		0	0	0	0	0	0	0	0	0	0	0	0	0	0	0	0	0	RB8(anterior basal)	0	0	0	0	0	0	0	0	0	0	0	0	0	0	0	0	0
		RB9(lateral basal)		0	0	0	0	0	0	0	0	0	0	0	0	0	0	0	0	0	RB9(lateral basal)	0	0	0	0	0	0	0	0	0	0	0	0	0	0	0	0	0
		RB10(posterior basal)		0	0	0	0	0	0	0	0	0	0	0	0	0	0	0	0	0	RB10(posterior basal)	0	0	0	0	0	0	0	0	0	0	0	0	0	0	0	0	0
		LB12(apicoposterior)		1	0	0	0	0	0	0	0	0	0	0	0	0	0	0	0	0	LB12(apicoposterior)	0	1	0	0	0	0	0	0	1	1	0	0	0	0	0	1	0
		LB3(anterior)		0	0	0	0	0	0	0	0	0	0	0	0	0	0	0	0	0	LB3(anterior)	0	0	0	0	0	0	0	0	0	0	0	0	0	0	0	1	0
		LB4(superior lingular)		0	0	0	0	0	0	0	0	0	0	0	0	0	0	0	0	0	LB4(superior lingular)	0	0	0	0	0	0	0	0	0	0	0	0	0	0	0	0	0
		LB5(inferior lingular)		0	0	0	0	0	0	0	0	0	0	0	0	0	0	0	0	0	LB5(inferior lingular)	0	0	0	0	0	0	0	0	0	0	0	0	0	0	0	0	0
		LB6(superior)		0	0	0	0	0	0	0	0	0	0	0	0	0	0	0	0	0	LB6(superior)	0	0	0	0	0	0	0	0	0	0	0	0	0	0	0	0	0
		LB78(anteromedial basal)		0	0	0	0	0	0	0	0	0	0	0	0	0	0	0	0	0	LB78(anteromedial basal)	0	0	0	0	0	0	0	0	0	0	0	0	0	0	0	0	0
		LB9(lateral basal)		0	0	0	0	0	0	0	0	0	0	0	0	0	0	0	0	0	LB9(lateral basal)	0	0	0	0	0	0	0	0	0	0	0	0	0	0	0	0	0
		LB10(posterior basal		0	0	0	0	0	0	0	0	0	0	0	0	0	0	0	0	0	LB10(posterior basal	0	0	0	0	0	0	0	0	0	0	0	0	0	0	0	0	0
5	F	RB1(apical)		0	0	0	0	0	0	0	0	0	0	0	0	0	0	0	0	0	RB1(apical)	0	0	0	0	0	0	0	0	0	0	0	0	0	0	0	1	0
		RB2(posterior)		0	0	0	0	0	0	0	0	0	0	0	0	0	0	0	1	0	RB2(posterior)	0	1	0	0	0	0	0	1	1	1	0	0	0	0	0	2	0
		RB3(anterior)		0	0	0	0	0	0	0	0	0	0	0	0	0	0	0	0	0	RB3(anterior)	0	0	0	0	0	0	0	0	0	0	0	0	0	0	0	0	0
		RB4(lateral)		0	0	0	0	0	0	0	0	0	0	0	0	0	0	0	0	0	RB4(lateral)	0	0	0	0	0	0	0	0	0	0	0	0	0	0	0	0	0
		RB5(medial)		0	0	0	0	0	0	0	0	0	0	0	0	0	0	0	0	0	RB5(medial)	0	0	0	0	0	0	0	0	0	0	0	0	0	0	0	0	0
		RB6(superior)		0	0	0	0	0	0	0	0	0	0	0	0	0	0	0	0	0	RB6(superior)	0	0	0	0	0	0	0	0	0	0	0	0	0	0	0	0	0
		RB7(medial basal)		0	0	0	0	0	0	0	0	0	0	0	0	0	0	0	0	0	RB7(medial basal)	0	0	0	0	0	0	0	0	0	0	0	0	0	0	0	0	0
		RB8(anterior basal)		0	0	0	0	0	0	0	0	0	0	0	0	0	0	0	0	0	RB8(anterior basal)	0	0	0	0	0	0	0	0	0	0	0	0	0	0	0	0	0
		RB9(lateral basal)		0	0	0	0	0	0	0	0	0	0	0	0	0	0	0	0	0	RB9(lateral basal)	0	0	0	0	0	0	0	0	0	0	0	0	0	0	0	0	0
		RB10(posterior basal)		0	0	0	0	0	0	0	0	0	0	0	0	0	0	0	0	0	RB10(posterior basal)	0	0	0	0	0	0	0	0	0	0	0	0	0	0	0	0	0
		LB12(apicoposterior)		0	0	0	0	0	0	0	0	0	0	0	0	0	0	0	0	0	LB12(apicoposterior)	0	0	0	0	0	0	0	0	0	0	0	0	0	0	0	0	0
		LB3(anterior)		0	0	0	0	0	0	0	0	0	0	0	0	0	0	0	0	0	LB3(anterior)	0	0	0	0	0	0	0	0	0	0	0	0	0	0	0	0	0
		LB4(superior lingular)		0	0	0	0	0	0	0	0	0	0	0	0	0	0	0	0	0	LB4(superior lingular)	0	0	0	0	0	0	0	0	0	0	0	0	0	0	0	0	0
		LB5(inferior lingular)		0	0	0	0	0	0	0	0	0	0	0	0	0	0	0	0	0	LB5(inferior lingular)	0	0	0	0	0	0	0	0	0	0	0	0	0	0	0	0	0
		LB6(superior)		0	0	0	0	0	0	0	0	0	0	0	0	0	0	0	0	0	LB6(superior)	0	0	0	0	0	0	0	0	0	0	0	0	0	0	0	0	0
		LB78(anteromedial basal)		0	0	0	0	0	0	0	0	0	0	0	0	0	0	0	0	0	LB78(anteromedial basal)	0	0	0	0	0	0	0	0	0	0	0	0	0	0	0	0	0
		LB9(lateral basal)		0	0	0	0	0	0	0	0	0	0	0	0	0	0	0	0	0	LB9(lateral basal)	0	0	0	0	0	0	0	0	0	0	0	0	0	0	0	0	0
		LB10(posterior basal		0	0	0	0	0	0	0	0	0	0	0	0	0	0	0	0	0	LB10(posterior basal	0	0	0	0	0	0	0	0	0	0	0	0	0	0	0	0	0
6	M	RB1(apical)		0	0	0	0	0	0	0	0	0	0	0	0	0	0	0	0	0	RB1(apical)	0	0	0	0	0	0	0	0	0	0	0	0	0	0	0	0	0
		RB2(posterior)		0	0	0	0	0	0	0	0	0	0	0	0	0	0	0	0	0	RB2(posterior)	0	0	0	0	0	0	0	0	0	0	0	0	0	0	0	0	0
		RB3(anterior)		0	0	0	0	0	0	0	0	0	0	0	0	0	0	0	0	0	RB3(anterior)	0	0	0	0	0	0	0	0	0	0	0	0	0	0	0	0	0
		RB4(lateral)		0	0	0	0	0	0	0	0	0	0	0	0	0	0	0	0	0	RB4(lateral)	0	0	0	0	0	0	0	0	0	0	0	0	0	0	0	0	0
		RB5(medial)		0	0	0	0	0	0	0	0	0	0	0	0	0	0	0	0	0	RB5(medial)	0	0	0	0	0	0	0	0	0	0	0	0	0	0	0	0	0
		RB6(superior)		0	0	0	0	0	0	0	0	0	0	0	0	0	0	0	0	0	RB6(superior)	0	0	0	0	0	0	0	0	0	0	0	0	0	0	0	0	0
		RB7(medial basal)		0	0	0	0	0	0	0	0	0	0	0	0	0	0	0	0	0	RB7(medial basal)	0	0	0	0	0	0	0	0	0	0	0	0	0	0	0	0	0
		RB8(anterior basal)		0	0	0	0	0	0	0	0	0	0	0	0	0	0	0	1	0	RB8(anterior basal)	0	0	0	0	0	0	0	0	1	1	0	0	0	0	0	1	0
		RB9(lateral basal)		0	0	0	0	0	0	0	0	0	0	0	0	0	0	0	0	0	RB9(lateral basal)	0	0	0	0	0	0	0	0	0	0	0	0	0	0	0	0	0
		RB10(posterior basal)		0	0	0	0	0	0	0	0	0	0	0	0	0	0	0	0	0	RB10(posterior basal)	0	0	0	0	0	0	0	0	0	0	0	0	0	0	0	0	0
		LB12(apicoposterior)		0	0	0	0	0	0	0	0	1	2	0	0	0	0	0	2	0	LB12(apicoposterior)	0	0	0	0	0	0	0	0	2	2	0	0	0	0	0	3	0
		LB3(anterior)		0	0	0	0	0	0	0	0	1	1	0	0	0	0	0	2	0	LB3(anterior)	0	0	0	0	0	0	0	0	1	1	0	0	0	0	0	3	0
		LB4(superior lingular)		0	0	0	0	0	0	0	0	1	1	0	0	0	0	0	2	0	LB4(superior lingular)	0	0	0	0	0	0	0	0	1	2	0	0	0	0	0	3	0
		LB5(inferior lingular)		0	0	0	0	0	0	0	0	1	1	0	0	0	0	0	2	0	LB5(inferior lingular)	0	0	0	0	0	0	0	0	1	2	0	0	0	0	0	3	0
		LB6(superior)		0	1	0	0	0	0	0	0	1	2	0	0	0	0	0	2	0	LB6(superior)	0	2	1	0	0	0	0	0	2	3	0	0	0	0	0	3	0
		LB78(anteromedial basal)		0	0	0	0	0	0	0	0	1	1	0	0	0	0	0	3	0	LB78(anteromedial basal)	0	0	0	0	0	0	0	0	2	1	0	0	0	0	0	3	0
		LB9(lateral basal)		0	0	0	0	0	0	0	0	1	1	0	0	0	0	0	2	0	LB9(lateral basal)	0	1	0	0	0	0	0	0	2	1	0	0	1	0	0	3	0
		LB10(posterior basal		0	0	0	0	0	0	0	0	1	1	0	0	0	0	0	2	0	LB10(posterior basal	0	1	0	2	3	2	0	0	2	1	0	0	1	1	0	3	0
7	M	RB1(apical)		0	0	0	0	0	0	0	0	0	0	0	0	0	0	0	0	0	RB1(apical)	0	0	0	0	0	0	0	0	0	0	0	0	0	0	0	0	0
		RB2(posterior)		0	0	0	0	0	0	0	0	0	0	0	0	0	0	0	0	0	RB2(posterior)	0	0	0	0	0	0	0	0	0	0	0	0	0	0	0	0	0
		RB3(anterior)		0	0	0	0	0	0	0	0	0	0	0	0	0	0	0	0	0	RB3(anterior)	0	0	0	0	0	0	0	0	0	0	0	0	0	0	0	0	0
		RB4(lateral)		0	0	0	0	0	0	0	0	0	0	0	0	0	0	0	0	0	RB4(lateral)	0	0	0	0	0	0	0	0	0	0	0	0	0	0	0	0	0
		RB5(medial)		0	0	0	0	0	0	0	0	0	0	0	0	0	0	0	0	0	RB5(medial)	0	0	0	0	0	0	0	0	0	0	0	0	0	0	0	0	0
		RB6(superior)		0	0	0	0	0	0	0	0	0	0	0	0	0	0	0	0	0	RB6(superior)	0	0	0	0	0	0	0	0	0	0	0	0	0	0	0	0	0
		RB7(medial basal)		0	0	0	0	0	0	0	0	0	0	0	0	0	0	0	0	0	RB7(medial basal)	0	0	0	0	0	0	0	0	0	0	0	0	0	0	0	0	0
		RB8(anterior basal)		0	0	0	0	0	0	0	0	0	0	0	0	0	0	0	0	0	RB8(anterior basal)	0	0	0	0	0	0	0	0	0	0	0	0	0	0	0	0	0
		RB9(lateral basal)		0	0	0	0	0	0	0	0	0	0	0	0	0	0	0	0	0	RB9(lateral basal)	0	0	0	0	0	0	0	0	0	0	0	0	0	0	0	0	0
		RB10(posterior basal)		0	0	0	0	0	0	0	0	0	0	0	0	0	0	0	0	0	RB10(posterior basal)	0	0	0	0	0	0	0	0	0	0	0	0	0	0	0	0	0
		LB12(apicoposterior)		0	0	0	0	0	0	0	0	0	0	0	0	0	0	0	0	0	LB12(apicoposterior)	0	0	0	0	0	0	0	0	0	0	0	0	0	0	0	0	0
		LB3(anterior)		0	0	0	0	0	0	0	0	0	0	0	0	0	0	0	0	0	LB3(anterior)	0	0	0	0	0	0	0	0	0	0	0	0	0	0	0	0	0
		LB4(superior lingular)		0	0	0	0	0	0	0	0	0	0	0	0	0	0	0	0	0	LB4(superior lingular)	0	0	0	0	0	0	0	0	0	0	0	0	0	0	0	0	0
		LB5(inferior lingular)		0	0	0	0	0	0	0	0	0	0	0	0	0	0	0	0	0	LB5(inferior lingular)	0	0	0	0	0	0	0	0	0	0	0	0	0	0	0	0	0
		LB6(superior)		0	0	0	0	0	0	0	0	0	0	0	0	0	0	0	0	0	LB6(superior)	0	0	0	0	0	0	0	0	0	0	0	0	0	0	0	0	0
		LB78(anteromedial basal)		0	0	0	0	0	0	0	0	0	0	0	0	0	0	0	0	0	LB78(anteromedial basal)	0	0	0	0	0	0	0	0	0	0	0	0	0	0	0	0	0
		LB9(lateral basal)		0	0	0	0	0	0	0	0	0	0	0	0	0	0	0	0	0	LB9(lateral basal)	0	0	0	0	0	0	0	0	0	0	0	0	0	0	0	1	0
		LB10(posterior basal		1	1	0	0	0	0	0	0	0	0	0	0	0	0	0	0	0	LB10(posterior basal	1	1	0	0	0	0	0	2	2	1	0	0	1	0	0	3	0
8	M	RB1(apical)		0	0	0	0	0	0	0	0	0	0	0	0	0	0	0	0	0	RB1(apical)	0	0	0	0	0	0	0	0	0	0	0	0	0	0	0	0	0
		RB2(posterior)		0	0	0	0	0	0	0	0	0	0	0	0	0	0	0	0	0	RB2(posterior)	0	0	0	0	0	0	0	0	0	0	0	0	0	0	0	0	0
		RB3(anterior)		0	0	0	0	0	0	0	0	0	0	0	0	0	0	0	0	0	RB3(anterior)	0	0	0	0	0	0	0	0	0	0	0	0	0	0	0	0	0
		RB4(lateral)		0	0	0	0	0	0	0	0	0	0	0	0	0	0	0	0	0	RB4(lateral)	0	0	0	0	0	0	0	0	0	0	0	0	0	0	0	0	0
		RB5(medial)		0	0	0	0	0	0	0	0	0	0	0	0	0	0	0	0	0	RB5(medial)	0	0	0	0	0	0	0	0	0	0	0	0	0	0	0	0	0
		RB6(superior)		0	0	0	0	0	0	0	0	0	0	0	0	0	0	0	0	0	RB6(superior)	0	0	0	0	0	0	0	1	1	1	0	0	0	0	0	1	0
		RB7(medial basal)		0	0	0	0	0	0	0	0	0	0	0	0	0	0	0	0	0	RB7(medial basal)	0	0	0	0	0	0	0	0	0	0	0	0	0	0	0	0	0
		RB8(anterior basal)		0	0	0	0	0	0	0	0	0	0	0	0	0	0	0	0	0	RB8(anterior basal)	0	0	0	0	0	0	0	0	0	0	0	0	0	0	0	0	0
		RB9(lateral basal)		0	0	0	0	0	0	0	0	0	0	0	0	0	0	0	0	0	RB9(lateral basal)	0	0	0	0	0	0	0	0	0	0	0	0	0	0	0	0	0
		RB10(posterior basal)		0	0	0	0	0	0	0	0	0	0	0	0	0	0	0	0	0	RB10(posterior basal)	0	0	0	0	0	0	0	0	0	0	0	0	0	0	0	0	0
		LB12(apicoposterior)		0	0	0	0	0	0	0	0	0	0	0	0	0	0	0	0	0	LB12(apicoposterior)	0	0	0	0	0	0	0	0	0	0	0	0	0	0	0	0	0
		LB3(anterior)		0	0	0	0	0	0	0	0	0	0	0	0	0	0	0	0	0	LB3(anterior)	0	0	0	0	0	0	0	0	0	0	0	0	0	0	0	0	0
		LB4(superior lingular)		0	0	0	0	0	0	0	0	0	0	0	0	0	0	0	0	0	LB4(superior lingular)	0	0	0	0	0	0	0	0	0	0	0	0	0	0	0	0	0
		LB5(inferior lingular)		0	0	0	0	0	0	0	0	0	0	0	0	0	0	0	0	0	LB5(inferior lingular)	0	0	0	0	0	0	0	0	0	0	0	0	0	0	0	0	0
		LB6(superior)		0	0	0	0	0	0	0	0	0	0	0	0	0	0	0	1	0	LB6(superior)	0	0	0	0	0	0	0	1	1	1	0	1	0	0	0	2	0
		LB78(anteromedial basal)		0	0	0	0	0	0	0	0	0	0	0	0	0	0	0	0	0	LB78(anteromedial basal)	0	0	0	0	0	0	0	0	0	0	0	0	0	0	0	0	0
		LB9(lateral basal)		0	0	0	0	0	0	0	0	0	0	0	0	0	0	0	0	0	LB9(lateral basal)	0	0	0	0	0	0	0	0	0	0	0	0	0	0	0	0	0
		LB10(posterior basal		0	0	0	0	0	0	0	0	0	0	0	0	0	0	0	0	0	LB10(posterior basal	0	0	0	0	0	0	0	0	0	0	0	0	0	0	0	0	0
9	M	RB1(apical)		0	0	0	0	0	0	0	0	1	1	0	1	0	0	0	1	0	RB1(apical)	0	0	0	0	0	0	0	0	1	1	0	0	1	0	0	2	0
		RB2(posterior)		0	0	0	0	0	0	0	0	0	0	0	0	0	0	0	0	0	RB2(posterior)	0	0	0	0	0	0	0	0	0	0	0	0	0	0	0	0	0
		RB3(anterior)		0	0	0	0	0	0	0	0	0	0	0	0	0	0	0	0	0	RB3(anterior)	0	0	0	0	0	0	0	0	0	0	0	0	0	0	0	0	0
		RB4(lateral)		0	0	0	0	0	0	0	0	0	0	0	0	0	0	0	0	0	RB4(lateral)	0	0	0	0	0	0	0	0	0	0	0	0	0	0	0	0	0
		RB5(medial)		0	0	0	0	0	0	0	0	0	0	0	0	0	0	0	0	0	RB5(medial)	0	0	0	0	0	0	0	0	0	0	0	0	0	0	0	0	0
		RB6(superior)		0	0	0	0	0	0	0	0	0	0	0	0	0	0	0	0	0	RB6(superior)	0	0	0	0	0	0	0	0	0	0	0	0	0	0	0	0	0
		RB7(medial basal)		0	0	0	0	0	0	0	0	0	0	0	0	0	0	0	0	0	RB7(medial basal)	0	0	0	0	0	0	0	0	0	0	0	0	0	0	0	0	0
		RB8(anterior basal)		0	0	0	0	0	0	0	0	0	0	0	0	0	0	0	0	0	RB8(anterior basal)	0	0	0	0	0	0	0	0	0	0	0	0	0	0	0	0	0
		RB9(lateral basal)		0	0	0	0	0	0	0	0	0	0	0	0	0	0	0	0	0	RB9(lateral basal)	0	0	0	0	0	0	0	0	0	0	0	0	0	0	0	0	0
		RB10(posterior basal)		0	0	0	0	0	0	0	0	0	0	0	0	0	0	0	0	0	RB10(posterior basal)	0	0	0	0	0	0	0	0	0	0	0	0	0	0	0	0	0
		LB12(apicoposterior)		0	0	0	0	0	0	0	0	0	0	0	0	0	0	0	0	0	LB12(apicoposterior)	0	0	0	0	0	0	0	0	0	0	0	0	0	0	0	0	0
		LB3(anterior)		0	0	0	0	0	0	0	0	0	0	0	0	0	0	0	0	0	LB3(anterior)	0	0	0	0	0	0	0	0	0	0	0	0	0	0	0	0	0
		LB4(superior lingular)		0	0	0	0	0	0	0	0	0	0	0	0	0	0	0	0	0	LB4(superior lingular)	0	0	0	0	0	0	0	0	0	0	0	0	0	0	0	0	0
		LB5(inferior lingular)		0	0	0	0	0	0	0	0	0	0	0	0	0	0	0	0	0	LB5(inferior lingular)	0	0	0	0	0	0	0	0	0	0	0	0	0	0	0	0	0
		LB6(superior)		0	0	0	0	0	0	0	0	0	0	0	0	0	0	0	0	0	LB6(superior)	0	0	0	0	0	0	0	0	0	0	0	0	0	0	0	0	0
		LB78(anteromedial basal)		0	0	0	0	0	0	0	0	0	0	0	0	0	0	0	0	0	LB78(anteromedial basal)	0	0	0	0	0	0	0	0	0	0	0	0	0	0	0	0	0
		LB9(lateral basal)		0	0	0	0	0	0	0	0	0	0	0	0	0	0	0	0	0	LB9(lateral basal)	0	0	0	0	0	0	0	0	0	0	0	0	0	0	0	0	0
		LB10(posterior basal		0	0	0	0	0	0	0	0	0	0	0	0	0	0	0	0	0	LB10(posterior basal	0	0	0	0	0	0	0	0	0	0	0	0	0	0	0	0	0
10	M	RB1(apical)		0	0	0	0	0	0	0	0	0	0	0	0	0	0	0	0	0	RB1(apical)	0	0	0	0	0	0	0	0	0	0	0	0	0	0	0	0	0
		RB2(posterior)		0	0	0	0	0	0	0	0	0	0	0	0	0	0	0	0	0	RB2(posterior)	0	0	0	0	0	0	0	0	0	0	0	0	0	0	0	0	0
		RB3(anterior)		0	1	0	0	0	0	0	0	0	0	0	0	0	0	0	0	0	RB3(anterior)	0	0	0	0	0	0	0	0	1	1	0	0	0	0	0	1	0
		RB4(lateral)		0	0	0	0	0	0	0	0	0	0	0	0	0	0	0	0	0	RB4(lateral)	0	0	0	0	0	0	0	0	0	0	0	0	0	0	0	0	0
		RB5(medial)		0	0	0	0	0	0	0	0	0	0	0	0	0	0	0	0	0	RB5(medial)	0	0	0	0	0	0	0	0	0	0	0	0	0	0	0	0	0
		RB6(superior)		0	0	0	0	0	0	0	0	0	0	0	0	0	0	0	0	0	RB6(superior)	0	0	0	0	0	0	0	0	0	0	0	0	0	0	0	0	0
		RB7(medial basal)		0	0	0	0	0	0	0	0	0	0	0	0	0	0	0	0	0	RB7(medial basal)	0	0	0	0	0	0	0	0	0	0	0	0	0	0	0	0	0
		RB8(anterior basal)		0	0	0	0	0	0	0	0	0	0	0	0	0	0	0	0	0	RB8(anterior basal)	0	0	0	0	0	0	0	0	0	0	0	0	0	0	0	0	0
		RB9(lateral basal)		0	0	0	0	0	0	0	0	0	0	0	0	0	0	0	0	0	RB9(lateral basal)	0	0	0	0	0	0	0	0	0	0	0	0	0	0	0	0	0
		RB10(posterior basal)		0	0	0	0	0	0	0	0	0	0	0	0	0	0	0	0	0	RB10(posterior basal)	0	0	0	0	0	0	0	0	0	0	0	0	0	0	0	0	0
		LB12(apicoposterior)		0	0	0	0	0	0	0	0	0	0	0	0	0	0	0	0	0	LB12(apicoposterior)	0	0	0	0	0	0	0	0	0	0	0	0	0	0	0	0	0
		LB3(anterior)		0	0	0	0	0	0	0	0	0	0	0	0	0	0	0	0	0	LB3(anterior)	0	0	0	0	0	0	0	0	0	0	0	0	0	0	0	0	0
		LB4(superior lingular)		0	0	0	0	0	0	0	0	0	0	0	0	0	0	0	0	0	LB4(superior lingular)	0	0	0	0	0	0	0	0	0	0	0	0	0	0	0	0	0
		LB5(inferior lingular)		0	0	0	0	0	0	0	0	0	0	0	0	0	0	0	0	0	LB5(inferior lingular)	0	0	0	0	0	0	0	0	0	0	0	0	0	0	0	0	0
		LB6(superior)		0	0	0	0	0	0	0	0	0	0	0	0	0	0	0	0	0	LB6(superior)	0	0	0	0	0	0	0	0	0	0	0	0	0	0	0	0	0
		LB78(anteromedial basal)		0	0	0	0	0	0	0	0	0	0	0	0	0	0	0	0	0	LB78(anteromedial basal)	0	0	0	0	0	0	0	0	0	0	0	0	0	0	0	0	0
		LB9(lateral basal)		0	0	0	0	0	0	0	0	0	0	0	0	0	0	0	0	0	LB9(lateral basal)	0	0	0	0	0	0	0	0	0	0	0	0	0	0	0	0	0
		LB10(posterior basal		0	0	0	0	0	0	0	0	0	0	0	0	0	0	0	0	0	LB10(posterior basal	0	0	0	0	0	0	0	0	0	0	0	0	0	0	0	0	0
11	F	RB1(apical)		0	0	0	0	0	0	0	0	1	1	0	0	1	0	0	2	0	RB1(apical)	0	0	0	0	0	0	0	0	1	1	0	0	1	0	0	2	0
		RB2(posterior)		0	0	0	0	0	0	0	0	1	1	0	0	0	0	0	2	0	RB2(posterior)	0	0	0	0	0	0	0	0	1	1	0	0	0	0	0	2	0
		RB3(anterior)		0	0	0	0	0	0	0	0	0	0	0	0	0	0	0	0	0	RB3(anterior)	0	0	0	0	0	0	0	0	0	0	0	0	0	0	0	0	0
		RB4(lateral)		0	0	0	0	0	0	0	0	0	0	0	0	0	0	0	0	0	RB4(lateral)	0	0	0	0	0	0	0	0	0	0	0	0	0	0	0	0	0
		RB5(medial)		0	0	0	0	0	0	0	0	0	0	0	0	0	0	0	0	0	RB5(medial)	0	0	0	0	0	0	0	0	0	0	0	0	0	0	0	0	0
		RB6(superior)		0	0	0	0	0	0	0	0	0	0	0	0	0	0	0	0	0	RB6(superior)	0	1	0	0	0	0	0	0	0	1	0	0	0	0	0	0	0
		RB7(medial basal)		0	0	0	0	0	0	0	0	0	0	0	0	0	0	0	0	0	RB7(medial basal)	0	0	0	0	0	0	0	0	0	0	0	0	0	0	0	0	0
		RB8(anterior basal)		0	0	0	0	0	0	0	0	0	0	0	0	0	0	0	0	0	RB8(anterior basal)	0	0	0	0	0	0	0	0	0	0	0	0	0	0	0	0	0
		RB9(lateral basal)		0	0	0	0	0	0	0	0	0	0	0	0	0	0	0	0	0	RB9(lateral basal)	0	0	0	0	0	0	0	0	0	0	0	0	0	0	0	0	0
		RB10(posterior basal)		0	0	0	0	0	0	0	0	0	0	0	0	0	0	0	0	0	RB10(posterior basal)	0	0	0	0	0	0	0	0	0	0	0	0	0	0	0	0	0
		LB12(apicoposterior)		0	0	0	0	0	0	0	0	1	1	0	0	0	0	0	1	0	LB12(apicoposterior)	0	0	0	0	0	0	0	0	1	1	0	0	0	0	0	1	0
		LB3(anterior)		0	0	0	0	0	0	0	0	0	0	0	0	0	0	0	0	0	LB3(anterior)	0	0	0	0	0	0	0	0	0	0	0	0	0	0	0	0	0
		LB4(superior lingular)		0	0	0	0	0	0	0	0	0	0	0	0	0	0	0	0	0	LB4(superior lingular)	0	0	0	0	0	0	0	0	0	0	0	0	0	0	0	0	0
		LB5(inferior lingular)		0	0	0	0	0	0	0	0	0	0	0	0	0	0	0	0	0	LB5(inferior lingular)	0	0	0	0	0	0	0	0	0	0	0	0	0	0	0	0	0
		LB6(superior)		0	0	0	0	0	0	0	0	0	0	0	0	0	0	0	0	0	LB6(superior)	0	0	0	0	0	0	0	0	0	0	0	0	0	0	0	0	0
		LB78(anteromedial basal)		0	0	0	0	0	0	0	0	0	0	0	0	0	0	0	0	0	LB78(anteromedial basal)	0	0	0	0	0	0	0	0	0	0	0	0	0	0	0	0	0
		LB9(lateral basal)		0	0	0	0	0	0	0	0	0	0	0	0	0	0	0	0	0	LB9(lateral basal)	0	0	0	0	0	0	0	0	0	0	0	0	0	0	0	0	0
		LB10(posterior basal		0	0	0	0	0	0	0	0	0	0	0	0	0	0	0	0	0	LB10(posterior basal	0	0	0	0	0	0	0	0	0	0	0	0	0	0	0	0	0

## Sheet: CM without FU
ID	sex		centrilobular micronodules (<3mm)	nodules (3mm-1cm)	macronodules (>1cm; round or ovoid in shape)	cavitation (size)	cavitation (wall)	cavitary lesion	endobronchial lesion	tree-in-bud	small airway wall thickening (lumen <80% of total)	bronchiectasis	interlobular septal thickening	GGO	consolidation	pleural effusion	random micronodules (3mm)	CM	reversed halo sign
12	M	RB1(apical)	0	0	0	0	0	0	0	1	0	0	0	0	0	0	0	0	0
		RB2(posterior)	0	0	0	0	0	0	0	0	0	1	0	0	0	0	0	2	0
		RB3(anterior)	0	0	0	0	0	0	0	0	0	0	0	0	0	0	0	0	0
		RB4(lateral)	0	0	0	0	0	0	0	0	0	0	0	0	0	0	0	0	0
		RB5(medial)	0	0	0	0	0	0	0	0	0	0	0	0	0	0	0	0	0
		RB6(superior)	0	0	0	0	0	0	0	0	0	0	0	0	0	0	0	0	0
		RB7(medial basal)	0	0	0	0	0	0	0	0	0	0	0	0	0	0	0	0	0
		RB8(anterior basal)	0	0	0	0	0	0	0	0	0	0	0	0	0	0	0	0	0
		RB9(lateral basal)	0	0	0	0	0	0	0	0	0	0	0	0	0	0	0	0	0
		RB10(posterior basal)	0	0	0	0	0	0	0	0	0	0	0	0	0	0	0	0	0
		LB12(apicoposterior)	0	0	0	0	0	0	0	0	0	0	0	0	0	0	0	0	0
		LB3(anterior)	0	0	0	0	0	0	0	0	0	0	0	0	0	0	0	0	0
		LB4(superior lingular)	0	0	0	0	0	0	0	0	0	0	0	0	0	0	0	0	0
		LB5(inferior lingular)	0	0	0	0	0	0	0	0	0	0	0	0	0	0	0	0	0
		LB6(superior)	0	0	0	0	0	0	0	0	0	0	0	0	0	0	0	0	0
		LB78(anteromedial basal)	0	0	0	0	0	0	0	0	0	0	0	0	0	0	0	0	0
		LB9(lateral basal)	0	0	0	0	0	0	0	0	0	0	0	0	0	0	0	0	0
		LB10(posterior basal	0	0	0	0	0	0	0	0	0	0	0	0	0	0	0	0	0
13	F	RB1(apical)	0	1	0	0	0	0	0	0	1	1	0	0	0	0	0	1	0
		RB2(posterior)	0	0	0	0	0	0	0	0	0	0	0	0	0	0	0	0	0
		RB3(anterior)	0	0	0	0	0	0	0	0	0	0	0	0	0	0	0	0	0
		RB4(lateral)	0	0	0	0	0	0	0	0	0	0	0	0	0	0	0	0	0
		RB5(medial)	0	0	0	0	0	0	0	0	0	0	0	0	0	0	0	0	0
		RB6(superior)	0	0	0	0	0	0	0	0	0	0	0	0	0	0	0	0	0
		RB7(medial basal)	0	0	0	0	0	0	0	0	0	0	0	0	0	0	0	0	0
		RB8(anterior basal)	0	0	0	0	0	0	0	0	0	0	0	0	0	0	0	0	0
		RB9(lateral basal)	0	0	0	0	0	0	0	0	0	0	0	0	0	0	0	0	0
		RB10(posterior basal)	0	0	0	0	0	0	0	0	0	0	0	0	0	0	0	0	0
		LB12(apicoposterior)	0	0	0	0	0	0	0	0	0	0	0	0	0	0	0	0	0
		LB3(anterior)	0	0	0	0	0	0	0	0	0	0	0	0	0	0	0	0	0
		LB4(superior lingular)	0	0	0	0	0	0	0	0	0	0	0	0	0	0	0	0	0
		LB5(inferior lingular)	0	0	0	0	0	0	0	0	0	0	0	0	0	0	0	0	0
		LB6(superior)	0	0	0	0	0	0	0	0	0	0	0	0	0	0	0	0	0
		LB78(anteromedial basal)	0	0	0	0	0	0	0	0	0	0	0	0	0	0	0	0	0
		LB9(lateral basal)	0	0	0	0	0	0	0	0	0	0	0	0	0	0	0	0	0
		LB10(posterior basal	0	0	0	0	0	0	0	0	0	0	0	0	0	0	0	0	0
14	F	RB1(apical)	1	1	0	0	0	0	0	0	1	1	0	0	0	0	0	2	0
		RB2(posterior)	0	1	0	0	0	0	0	0	1	1	0	0	1	0	0	1	0
		RB3(anterior)	0	0	0	0	0	0	0	0	0	0	0	0	0	0	0	0	0
		RB4(lateral)	0	0	0	0	0	0	0	0	0	0	0	0	0	0	0	0	0
		RB5(medial)	0	0	0	0	0	0	0	0	0	0	0	0	0	0	0	0	0
		RB6(superior)	0	0	0	0	0	0	0	0	0	0	0	0	0	0	0	1	0
		RB7(medial basal)	0	0	0	0	0	0	0	0	0	0	0	0	0	0	0	0	0
		RB8(anterior basal)	0	0	0	0	0	0	0	0	0	0	0	0	0	0	0	0	0
		RB9(lateral basal)	0	0	0	0	0	0	0	0	0	0	0	0	0	0	0	0	0
		RB10(posterior basal)	0	0	0	0	0	0	0	0	0	0	0	0	0	0	0	0	0
		LB12(apicoposterior)	0	0	0	0	0	0	0	0	0	0	0	0	0	0	0	0	0
		LB3(anterior)	0	0	0	0	0	0	0	0	0	0	0	0	0	0	0	0	0
		LB4(superior lingular)	0	0	0	0	0	0	0	0	0	0	0	0	0	0	0	0	0
		LB5(inferior lingular)	0	0	0	0	0	0	0	0	0	0	0	0	0	0	0	0	0
		LB6(superior)	0	0	0	0	0	0	0	0	0	0	0	0	0	0	0	0	0
		LB78(anteromedial basal)	0	0	0	0	0	0	0	0	0	0	0	0	0	0	0	0	0
		LB9(lateral basal)	0	0	0	0	0	0	0	0	0	0	0	0	0	0	0	0	0
		LB10(posterior basal	0	0	0	0	0	0	0	0	0	0	0	0	0	0	0	0	0
15	M	RB1(apical)	0	1	0	0	0	0	0	0	1	2	0	0	0	0	0	3	0
		RB2(posterior)	0	0	0	0	0	0	0	0	0	0	0	0	0	0	0	0	0
		RB3(anterior)	0	0	0	0	0	0	0	0	0	0	0	0	0	0	0	0	0
		RB4(lateral)	0	0	0	0	0	0	0	0	0	0	0	0	0	0	0	0	0
		RB5(medial)	0	0	0	0	0	0	0	0	0	0	0	0	0	0	0	0	0
		RB6(superior)	0	0	0	0	0	0	0	0	0	0	0	0	0	0	0	0	0
		RB7(medial basal)	0	0	0	0	0	0	0	0	0	0	0	0	0	0	0	0	0
		RB8(anterior basal)	0	0	0	0	0	0	0	0	0	0	0	0	0	0	0	0	0
		RB9(lateral basal)	0	0	0	0	0	0	0	0	0	0	0	0	0	0	0	0	0
		RB10(posterior basal)	0	0	0	0	0	0	0	0	0	0	0	0	0	0	0	0	0
		LB12(apicoposterior)	0	0	0	0	0	0	0	0	0	0	0	0	0	0	0	0	0
		LB3(anterior)	0	0	0	0	0	0	0	0	0	0	0	0	0	0	0	0	0
		LB4(superior lingular)	0	0	0	0	0	0	0	0	0	0	0	0	0	0	0	0	0
		LB5(inferior lingular)	0	0	0	0	0	0	0	0	0	0	0	0	0	0	0	0	0
		LB6(superior)	0	0	0	0	0	0	0	0	0	0	0	0	0	0	0	0	0
		LB78(anteromedial basal)	0	0	0	0	0	0	0	0	0	0	0	0	0	0	0	0	0
		LB9(lateral basal)	0	0	0	0	0	0	0	0	0	0	0	0	0	0	0	0	0
		LB10(posterior basal	0	0	0	0	0	0	0	0	0	0	0	0	0	0	0	0	0
16	M	RB1(apical)	0	0	0	0	0	0	0	0	0	0	0	0	0	0	0	0	0
		RB2(posterior)	1	0	0	0	0	0	0	0	1	1	0	0	0	0	0	1	0
		RB3(anterior)	0	0	0	0	0	0	0	0	0	0	0	0	0	0	0	0	0
		RB4(lateral)	0	0	0	0	0	0	0	0	0	0	0	0	0	0	0	0	0
		RB5(medial)	0	0	0	0	0	0	0	0	0	0	0	0	0	0	0	0	0
		RB6(superior)	0	0	0	0	0	0	0	0	0	0	0	0	0	0	0	0	0
		RB7(medial basal)	0	0	0	0	0	0	0	0	0	0	0	0	0	0	0	0	0
		RB8(anterior basal)	0	0	0	0	0	0	0	0	0	0	0	0	0	0	0	0	0
		RB9(lateral basal)	0	0	0	0	0	0	0	0	0	0	0	0	0	0	0	0	0
		RB10(posterior basal)	0	0	0	0	0	0	0	0	0	0	0	0	0	0	0	0	0
		LB12(apicoposterior)	0	0	0	0	0	0	0	0	0	0	0	0	0	0	0	0	0
		LB3(anterior)	0	0	0	0	0	0	0	0	0	0	0	0	0	0	0	0	0
		LB4(superior lingular)	0	0	0	0	0	0	0	0	0	0	0	0	0	0	0	0	0
		LB5(inferior lingular)	0	0	0	0	0	0	0	0	0	0	0	0	0	0	0	0	0
		LB6(superior)	0	0	0	0	0	0	0	0	0	0	0	0	0	0	0	0	0
		LB78(anteromedial basal)	0	0	0	0	0	0	0	0	0	0	0	0	0	0	0	0	0
		LB9(lateral basal)	0	0	0	0	0	0	0	0	0	0	0	0	0	0	0	0	0
		LB10(posterior basal	0	0	0	0	0	0	0	0	0	0	0	0	0	0	0	0	0
17	M	RB1(apical)	0	0	0	0	0	0	0	0	0	0	0	0	0	0	0	0	0
		RB2(posterior)	1	0	0	0	0	0	0	0	0	0	0	0	0	0	0	0	0
		RB3(anterior)	1	0	0	0	0	0	0	0	0	0	0	0	0	0	0	0	0
		RB4(lateral)	0	0	1	0	0	0	0	0	1	1	0	0	0	0	0	2	0
		RB5(medial)	0	1	1	0	0	0	0	0	1	1	0	0	0	1	0	2	0
		RB6(superior)	0	0	0	0	0	0	0	0	0	0	0	0	0	0	0	0	0
		RB7(medial basal)	0	0	0	0	0	0	0	0	0	0	0	0	0	0	0	0	0
		RB8(anterior basal)	0	0	0	0	0	0	0	0	0	0	0	0	0	0	0	0	0
		RB9(lateral basal)	0	0	0	0	0	0	0	0	0	0	0	0	0	0	0	0	0
		RB10(posterior basal)	0	0	0	0	0	0	0	0	0	0	0	0	0	0	0	0	0
		LB12(apicoposterior)	0	0	0	0	0	0	0	0	0	0	0	0	0	0	0	0	0
		LB3(anterior)	0	0	1	0	0	0	0	0	0	0	0	0	0	0	0	2	0
		LB4(superior lingular)	0	0	0	0	0	0	0	0	0	0	0	0	0	0	0	0	0
		LB5(inferior lingular)	0	0	0	0	0	0	0	0	0	0	0	0	0	0	0	0	0
		LB6(superior)	0	0	0	0	0	0	0	0	0	0	0	0	0	0	0	0	0
		LB78(anteromedial basal)	0	0	0	0	0	0	0	0	0	0	0	0	0	0	0	0	0
		LB9(lateral basal)	0	0	0	0	0	0	0	0	0	0	0	0	0	0	0	0	0
		LB10(posterior basal	0	0	0	0	0	0	0	0	0	0	0	0	0	0	0	0	0
18	M	RB1(apical)	0	0	0	0	0	0	0	0	0	0	0	0	0	0	0	0	0
		RB2(posterior)	0	0	0	0	0	0	0	0	0	0	0	0	0	0	0	0	0
		RB3(anterior)	0	0	0	0	0	0	0	0	0	0	0	0	0	0	0	0	0
		RB4(lateral)	0	0	0	0	0	0	0	0	0	0	0	0	0	0	0	0	0
		RB5(medial)	0	0	0	0	0	0	0	0	0	0	0	0	0	0	0	0	0
		RB6(superior)	0	0	0	0	0	0	0	0	0	0	0	0	0	0	0	0	0
		RB7(medial basal)	0	0	0	0	0	0	0	0	0	0	0	0	0	0	0	0	0
		RB8(anterior basal)	0	0	0	0	0	0	0	0	0	0	0	0	0	0	0	0	0
		RB9(lateral basal)	0	0	0	0	0	0	0	0	0	0	0	0	0	0	0	0	0
		RB10(posterior basal)	0	0	0	0	0	0	0	0	0	0	0	0	0	0	0	0	0
		LB12(apicoposterior)	0	0	1	0	0	0	0	0	1	1	0	0	1	0	0	1	0
		LB3(anterior)	0	1	0	0	0	0	0	0	0	0	0	0	0	0	0	2	0
		LB4(superior lingular)	0	0	0	0	0	0	0	0	0	0	0	0	0	0	0	0	0
		LB5(inferior lingular)	0	0	0	0	0	0	0	0	0	0	0	0	0	0	0	0	0
		LB6(superior)	0	0	0	0	0	0	0	0	0	0	0	0	0	0	0	0	0
		LB78(anteromedial basal)	0	0	0	0	0	0	0	0	0	0	0	0	0	0	0	0	0
		LB9(lateral basal)	0	0	0	0	0	0	0	0	0	0	0	0	0	0	0	0	0
		LB10(posterior basal	0	0	0	0	0	0	0	0	0	0	0	0	0	0	0	0	0
19	M	RB1(apical)	0	0	0	0	0	0	0	0	0	0	0	0	0	0	0	0	0
		RB2(posterior)	0	0	0	0	0	0	0	0	0	0	0	0	0	0	0	1	0
		RB3(anterior)	0	0	0	0	0	0	0	0	0	0	0	0	0	0	0	0	0
		RB4(lateral)	0	0	0	0	0	0	0	0	0	0	0	0	0	0	0	0	0
		RB5(medial)	0	0	0	0	0	0	0	0	0	0	0	0	0	0	0	0	0
		RB6(superior)	0	1	0	0	0	0	0	0	0	0	0	0	0	0	0	0	0
		RB7(medial basal)	0	0	0	0	0	0	0	0	0	0	0	0	0	0	0	0	0
		RB8(anterior basal)	0	0	0	0	0	0	0	0	0	0	0	0	0	0	0	0	0
		RB9(lateral basal)	0	0	0	0	0	0	0	0	0	0	0	0	0	0	0	0	0
		RB10(posterior basal)	0	0	0	0	0	0	0	0	0	0	0	0	0	0	0	0	0
		LB12(apicoposterior)	0	1	0	0	0	0	0	1	1	1	0	0	0	0	0	2	0
		LB3(anterior)	0	0	0	0	0	0	0	0	0	0	0	0	0	0	0	0	0
		LB4(superior lingular)	0	0	0	0	0	0	0	0	0	0	0	0	0	0	0	0	0
		LB5(inferior lingular)	0	0	0	0	0	0	0	0	0	0	0	0	0	0	0	0	0
		LB6(superior)	0	0	0	0	0	0	0	0	0	0	0	0	0	0	0	0	0
		LB78(anteromedial basal)	0	0	0	0	0	0	0	0	0	0	0	0	2	0	0	0	0
		LB9(lateral basal)	0	0	0	0	0	0	0	0	1	0	0	0	0	0	0	0	0
		LB10(posterior basal	0	0	0	0	0	0	0	0	1	0	0	0	0	0	0	0	0
20	M	RB1(apical)	0	0	0	0	0	0	0	0	0	0	0	0	0	0	0	0	0
		RB2(posterior)	1	0	0	0	0	0	0	0	0	0	0	0	0	0	0	0	0
		RB3(anterior)	0	0	0	0	0	0	0	0	0	0	0	0	0	0	0	0	0
		RB4(lateral)	0	0	0	0	0	0	0	0	0	0	0	0	0	0	0	0	0
		RB5(medial)	0	0	0	0	0	0	0	0	0	0	0	0	0	0	0	0	0
		RB6(superior)	0	0	0	0	0	0	0	0	0	0	0	0	0	0	0	0	0
		RB7(medial basal)	0	0	0	0	0	0	0	0	0	0	0	0	0	0	0	0	0
		RB8(anterior basal)	0	0	0	0	0	0	0	0	0	0	0	0	0	0	0	0	0
		RB9(lateral basal)	0	0	0	0	0	0	0	0	0	0	0	0	0	0	0	0	0
		RB10(posterior basal)	0	0	0	0	0	0	0	0	0	0	0	0	0	0	0	0	0
		LB12(apicoposterior)	0	1	0	0	0	0	0	0	1	1	0	0	0	0	0	3	0
		LB3(anterior)	0	0	0	0	0	0	0	0	0	0	0	0	0	0	0	0	0
		LB4(superior lingular)	0	0	0	0	0	0	0	0	0	0	0	0	0	0	0	0	0
		LB5(inferior lingular)	0	0	0	0	0	0	0	0	0	0	0	0	0	0	0	0	0
		LB6(superior)	0	0	0	0	0	0	0	0	0	0	0	0	0	0	0	0	0
		LB78(anteromedial basal)	0	0	0	0	0	0	0	0	0	0	0	0	0	0	0	0	0
		LB9(lateral basal)	0	0	0	0	0	0	0	0	0	0	0	0	0	0	0	0	0
		LB10(posterior basal	0	0	0	0	0	0	0	0	0	0	0	0	0	0	0	0	0
21	M	RB1(apical)	0	0	0	0	0	0	0	0	0	0	0	0	0	0	0	0	0
		RB2(posterior)	0	0	0	0	0	0	0	0	0	0	0	0	0	0	0	0	0
		RB3(anterior)	0	0	0	0	0	0	0	0	0	0	0	0	0	0	0	0	0
		RB4(lateral)	0	0	0	0	0	0	0	0	0	0	0	0	0	0	0	0	0
		RB5(medial)	0	0	0	0	0	0	0	0	0	0	0	0	0	0	0	0	0
		RB6(superior)	0	0	0	0	0	0	0	0	0	0	0	0	0	0	0	0	0
		RB7(medial basal)	0	0	0	0	0	0	0	0	0	0	0	0	0	0	0	0	0
		RB8(anterior basal)	0	0	0	0	0	0	0	0	0	0	0	0	0	0	0	0	0
		RB9(lateral basal)	0	0	0	0	0	0	0	0	0	0	0	0	0	0	0	0	0
		RB10(posterior basal)	0	0	0	0	0	0	0	0	0	0	0	0	0	0	0	0	0
		LB12(apicoposterior)	0	0	0	0	0	0	0	1	1	1	0	0	1	0	0	2	0
		LB3(anterior)	0	0	0	0	0	0	0	0	0	0	0	0	0	0	0	0	0
		LB4(superior lingular)	0	0	0	0	0	0	0	0	0	0	0	0	0	0	0	0	0
		LB5(inferior lingular)	0	0	0	0	0	0	0	0	0	0	0	0	0	0	0	0	0
		LB6(superior)	0	0	1	0	0	0	0	1	0	0	0	0	0	0	0	3	0
		LB78(anteromedial basal)	0	0	0	0	0	0	0	1	0	0	0	0	1	0	0	1	0
		LB9(lateral basal)	0	0	0	0	0	0	0	1	0	0	0	0	1	0	0	2	0
		LB10(posterior basal	0	0	0	0	0	0	0	0	0	0	0	0	0	0	0	0	0
22	M	RB1(apical)	0	1	1	0	0	0	0	0	2	1	0	0	1	0	0	3	0
		RB2(posterior)	0	1	0	0	0	0	0	0	1	1	0	0	0	0	0	1	0
		RB3(anterior)	0	0	0	0	0	0	0	0	0	0	0	0	0	0	0	0	0
		RB4(lateral)	0	0	0	0	0	0	0	0	0	0	0	0	0	0	0	0	0
		RB5(medial)	0	0	0	0	0	0	0	0	0	0	0	0	0	0	0	0	0
		RB6(superior)	0	0	0	0	0	0	0	0	0	0	0	0	0	0	0	1	0
		RB7(medial basal)	0	0	0	0	0	0	0	0	0	0	0	0	0	0	0	0	0
		RB8(anterior basal)	0	0	0	0	0	0	0	0	0	0	0	0	0	0	0	0	0
		RB9(lateral basal)	0	0	0	0	0	0	0	0	0	0	0	0	0	0	0	0	0
		RB10(posterior basal)	0	0	0	0	0	0	0	0	0	0	0	0	0	0	0	0	0
		LB12(apicoposterior)	1	2	0	0	0	0	0	0	1	1	0	0	0	0	0	3	0
		LB3(anterior)	0	0	0	0	0	0	0	0	0	0	0	0	0	0	0	0	0
		LB4(superior lingular)	0	0	0	0	0	0	0	0	0	0	0	0	0	0	0	0	0
		LB5(inferior lingular)	0	0	0	0	0	0	0	0	0	0	0	0	0	0	0	0	0
		LB6(superior)	0	0	0	0	0	0	0	0	0	0	0	0	0	0	0	0	0
		LB78(anteromedial basal)	0	0	0	0	0	0	0	0	0	0	0	0	0	0	0	0	0
		LB9(lateral basal)	0	0	0	0	0	0	0	0	0	0	0	0	0	0	0	0	0
		LB10(posterior basal	0	0	0	0	0	0	0	0	0	0	0	0	0	0	0	0	0
